# Supplementary material for: Enhancing the Opportunistic Bone Status Assessment Using Radiomics Based on Dual-Energy Spectral CT Material Decomposition Images
Source: Bioengineering (Basel). 2024 Dec 12;11(12):1257. doi: 10.3390/bioengineering11121257 (PMC11673124; doi:10.3390/bioengineering11121257)
Supplement: Supplementary file 1 [file bioengineering-11-01257-s001.zip]

Archive with 1 entries (1 files):
- bioengineering-3309683-supplementary.pdf
